# Supplementary material for: Oxalis corniculata L. As a Source of Natural Antioxidants: Phytochemistry, Bioactivities, and Application Potential
Source: Antioxidants (Basel). 2025 Nov 11;14(11):1352. doi: 10.3390/antiox14111352 (PMC12649735; doi:10.3390/antiox14111352)
Supplement: Supplementary file 1 [file antioxidants-14-01352-s001.zip]

Archive with 1 entries (1 files):
- antioxidants-3910290-supplementary.pdf
